# Supplementary material for: Scanning Ion-Conductance Microscopy for Studying Mechanical Properties of Neuronal Cells during Local Delivery of Glutamate
Source: Cells. 2023 Oct 11;12(20):2428. doi: 10.3390/cells12202428 (PMC10604991; doi:10.3390/cells12202428)
Supplement: Supplementary file 1 [file cells-12-02428-s001.zip]

Archive with 1 entries (1 files):
- cells-2580898-supplementary.pdf
